# Supplementary material for: The BUD31 Homologous Gene in Schizosaccharomyces pombe Is Evolutionarily Conserved and Can Be Linked to Cellular Processes Regulated by the TOR Pathway
Source: Cells. 2025 Nov 5;14(21):1736. doi: 10.3390/cells14211736 (PMC12610034; doi:10.3390/cells14211736)
Supplement: Supplementary file 1 [file cells-14-01736-s001.zip]

Archive with 3 entries (3 files):
- Supplemental figures.pdf
- Supplemental tables 1,2,3,5,6,7.pdf
- Table S4 cwf14 targets_ protein coding_corr.xlsx
