# Supplementary material for: The BUD31 Homologous Gene in Schizosaccharomyces pombe Is Evolutionarily Conserved and Can Be Linked to Cellular Processes Regulated by the TOR Pathway
Source: Cells. 2025 Nov 5;14(21):1736. doi: 10.3390/cells14211736 (PMC12610034; doi:10.3390/cells14211736)
Supplement: Supplementary file 1 [file cells-14-01736-s001.zip › Table S4 cwf14 targets_ protein coding_corr.xlsx]

## Sheet: Selected genes
Table S4. Protein-coding target genes of cwf14*. The majority of genes do not contain introns (black letters)(genes containing introns are marked in green letters).(*[13];** PomBase, [26];WT:wild type).
Gene	Gene ID	Locus	Function	WT	cwf14∆	log2(fold_change)	p_value	Presence of intron **
	SPAC869.04	I:5511136-5512369	formamidase-like protein, implicated in cellular detoxification	0.0161117	2.65882	7.36653	0.000144774	no
cmt2	SPBPB21E7.04c	II:64486-66274	O-methyltransferase, human COMT catechol homolog 2	1.60174	233.37	7.18684	2.24061e-09	no
ddr48	SPAC23H3.15c	I:2516052-2529986	DNA damage-responsive protein Ddr48	0.0246969	2.16396	6.4532	0.801656	no
	SPBPB2B2.18	II:4502691-4505257	conserved fungal protein	0.159516	11.1651	6.12914	0.683349	yes
wwm3	SPBC660.05	II:202256-203623	WW domain containing conserved fungal protein Wwm3	0.881512	48.4363	5.77997	6.77873e-07	no
bbc1	SPAC23A1.17	I:4106633-4133498	WIP family cytoskeletal protein Bbc1	17.4667	953.992	5.7713	0.943155	no
	SPBC19C7.04c	II:2802232-2828674	DUF2406 family conserved fungal protein	29.9696	1459.6	5.60593	0.373806	no
	SPBPB21E7.10	II:61361-63086	Schizosaccharomyces specific protein	0.113946	5.00447	5.4568	0.297547	yes
	SPBPB21E7.11	II:61361-63086	Schizosaccharomyces pombe specific protein	0.798909	31.2203	5.20424	0.0493429	yes
	SPCC191.10	III:1721176-1722876	Schizosaccharomyces pombe specific protein	0.143026	5.23301	5.19329	0.0171728	no
	SPBC83.19c	II:1541451-1541903	Schizosaccharomyces pombe specific protein	0.24378	7.98644	5.0339	0.00469952	no
psu2	SPBC2G2.17c	II:3464693-3487915	cell wall beta-glucosidase Psu2	0.0217714	0.698232	5.0032	0.930975	no
	SPAC977.06	I:39415-40072	S. pombe specific DUF999 family protein 3	0.0598418	1.88367	4.97625	0.0186222	yes
	SPAC977.05c	I:35767-36382	Velum formation protein 1-like conserved fungal family	0.301369	7.61188	4.65865	0.00518812	no
duf89	SPCC1393.13	III:821046-836506	cobalt/nickel-dependent phosphatase Duf89	0.127734	3.037	4.57143	0.757648	yes
	SPBPB2B2.15	II:4496372-4496984	Velum formation protein 1-like conserved fungal family	0.347098	8.24506	4.57011	0.00536783	no
	SPBC1348.06c	II:15980-16592	Velum formation protein 1-like conserved fungal family	0.347098	8.21501	4.56485	0.00542998	no
	SPCC737.04	III:1886994-1894483	UPF0300 family protein 6	10.5276	238.966	4.50455	0.0580318	no
trm141	SPBC3H7.11	II:1861540-1868333	tRNA(Ser) residue 32 (cytosine-3-)-methyltransferase Trm141	0.126704	2.461	4.27972	0.898223	yes
hry1	SPAC869.06c	I:5502414-5503919	HHE domain cation binding protein	3.64398	68.7106	4.23695	0.000742692	no
ftm2	SPAC977.02	I:31076-33385	sub-telomeric 5Tm protein family Ftm2	0.379778	6.53391	4.10472	0.294716	no
	SPAC869.03c	I:5512756-5514865	plasma membrane urea transmembrane transporter	0.415846	6.62425	3.99364	0.00290401	no
	SPAC869.01	I:5521274-5523181	hydrolase activity, implicated in cellular detoxification	0.204346	3.23733	3.98572	0.00543413	no
	SPAC4A8.14	I:2576258-2578100	ribose-phosphate pyrophosphokinase	0.539274	8.44709	3.96936	0.872051	yes
rtc3	SPBC21C3.19	II:3829960-3837724	SBDS family protein Rtc3	38.0443	539.174	3.825	9.82252e-05	no
	SPBPB8B6.02c	II:44693-46836	plasma membrane urea transmembrane transporter	0.299601	3.98605	3.73384	0.00951653	no
	SPAC3G6.07	I:5392190-5392898	Schizosaccharomyces specific protein	0.240482	3.18552	3.72753	0.0424562	no
ayr2	SPAC977.08	I:44643-45468	1-acyl DHAP reductase Ayr2	0.0761295	0.846963	3.47577	0.077229	no
	SPAC11D3.04c	I:112513-120309	polyketide cyclase SnoaL-like domain protein	1.02362	11.1066	3.43966	0.810519	no
ftm7	SPBPB2B2.17c	II:4501955-4502396	sub-telomeric 5Tm protein family Ftm7	0.44646	4.7633	3.41536	0.0605533	no
	SPAC23C11.06c	I:2140261-2144549	vacuolar membrane hydrolase, implicted in protein catabolism or lipid metabolism	0.516992	5.18347	3.3257	0.708202	no
ftm3	SPAC750.04c	I:5564210-5564651	sub-telomeric 5Tm protein family Ftm3	0.422739	4.18237	3.30648	0.0711167	no
	SPCPB16A4.06c	III:956011-959188	Schizosaccharomyces specific protein	4.89721	47.0004	3.26264	0.0192628	no
	SPBC1348.09	II:24915-25626	short chain dehydrogenase, implicated in cellular detoxification	0.100877	0.943951	3.22612	0.0951962	no
	SPBPB2B2.08	II:4475952-4476674	conserved fungal protein	0.719013	6.3412	3.14067	0.0384641	no
	SPAC977.18	I:31076-33385	conserved fungal protein	1.1396	9.73543	3.09471	0.0930064	yes
	SPCC757.06	III:50291-59090	Schizosaccharomyces pombe specific protein, similar to a region of alpha-galactosidase	0.21146	1.79969	3.0893	0.912967	yes
mpe1	SPBP8B7.15c	II:3659609-3665445	mRNA cleavage ubiquitin-protein ligase E3 Mpe1	0.224378	1.85399	3.04663	0.289197	?
	SPBC725.03	II:1206966-1208271	pyridoxamine 5'-phosphate oxidase	11.0116	90.362	3.0367	6.01743e-05	no
	SPCC794.04c	III:248210-252103	transmembrane transporter	2.55144	20.8879	3.03328	0.00227394	no
	SPAC32A11.02c	I:2447838-2457312	DUF4449 family conserved fungal protein, involved in cell-cell communication in N. crassa	19.3126	157.881	3.03123	4.49984e-05	no
urh1	SPBC1683.06c	II:151489-159805	uridine ribohydrolase Urh1	8.56303	69.6313	3.02354	0.00557981	no
hsp104	SPBC16D10.08c	II:3612264-3615320	heat shock protein, disaggregase Hsp104	44.8257	358.611	3.00002	6.95446e-09	no
smp4	SPCPB16A4.07	III:955170-955906	Stm1/Oga1 family protein Smp4	4.72716	36.5769	2.95189	0.00917934	?
wwm2	SPBC660.06	II:204404-218882	WW domain containing conserved fungal protein Wwm2	63.0543	480.988	2.93133	0.011658	no
	SPBPB2B2.07c	II:4474144-4474931	S. pombe specific DUF999 protein family 7	0.314794	2.34104	2.89467	0.0962605	yes
	SPAPB1A11.03	I:2984438-2992231	FMN-dependent alpha-hydroxy acid dehydrogenase	0.0830992	0.600396	2.85301	0.873411	no
	SPCC4B3.06c	III:1158062-1166231	NADPH-dependent FMN reductase	0.0679107	0.476672	2.81129	0.915911	no
dea3	SPBC1683.02	II:136621-140377	adenine deaminase	5.04455	34.6306	2.77925	0.149814	no
ftm6	SPBC1348.03	II:10568-11351	sub-telomeric 5Tm protein family Ftm6	0.263413	1.79946	2.77216	0.122636	no
	SPAC750.08c	I:5578446-5579133	NAD-dependent malic enzyme (predicted), partial	4.10207	25.6866	2.64659	0.0188608	no
fub2	SPBP4G3.03	II:4453053-4454737	PI31 proteasome regulator Fub2	0.101895	0.632375	2.6337	0.666691	no
cca1	SPAC1093.04c	I:4613442-4619391	CTP 3'-tRNA nucleotidyltransferase Cca1	0.208214	1.26369	2.6015	0.884163	yes
	SPAC31A2.10	I:405581-410068	Ran GTPase binding protein	0.751839	4.51285	2.58554	0.771195	yes
	SPAC3H5.11	I:3412268-3415153	NAD/NADH kinase	1.10513	6.28706	2.50817	0.980812	yes
erp2	SPAC17A5.08	I:1767371-1772023	COPII-coated vesicle component Erp2/3/4	1.54082	8.76277	2.50769	0.862274	?
	SPCC569.02c	III:2432504-2433573	S. pombe specific UPF0321 family protein 2	0.188362	1.02232	2.44027	0.667699	no
	SPBC1348.07	II:19394-20606	S. pombe specific DUF999 protein family 6	0.852163	4.62068	2.4389	0.0916037	yes
	SPBC460.02c	AB325691:7314-10255	translation elongation factor, glutathione S-transferase	20.0092	104.543	2.38536	0.14119	yes
moh1	SPAPJ691.02	I:5187646-5189187	yippee-like protein	2.94037	14.8257	2.33403	0.0445122	no
	SPAC19G12.09	I:4059754-4070968	NADH/NADPH-dependent indole-3-acetaldehyde reductase, implicated in cellular detoxification	47.6367	228.817	2.26405	0.705133	no
mra2	SPBC3H7.08c	II:1868837-1876846	mitochondrial conserved fungal membrane protein, mitochondrial respiratory complex/ ATP synthase assembly protein Mra2	0.972253	4.59741	2.24142	0.88502	yes
	SPCC663.08c	III:1646644-1649005	short chain dehydrogenase, unknown specificity	17.6113	82.1281	2.22137	0.0109257	no
cdh1	SPBC336.02	II:2729014-2738750	18S rRNA dimethylase Cdh1	2.23567	10.3711	2.21378	0.870317	yes
efn1	SPBPB2B2.06c	II:4469017-4471207	extracellular 5'-nucleotidase, human NT5E family	0.550722	2.52093	2.19456	0.105035	no
	SPAC27D7.11c	I:4528409-4532754	But2 family protein, similar to cell surface molecules	37.9896	171.832	2.17732	0.000109902	no
	SPCC18.03	III:1940335-1959797	shuttle craft like transcriptional repressor/ubiquitin-protein ligase E3	1.54796	6.95227	2.16712	0.903378	no
pxp2	SPBC17D11.03c	II:3303291-3313029	carboxymuconolactone decarboxylase-like protein, Pxp2	1.41887	6.27257	2.14431	0.767105	yes
icl1	SPBC1683.11c	II:166549-170140	isocitrate lyase Icl1	1.08291	4.74168	2.13048	0.453599	no
spb4	SPBC24C6.02	II:2320335-2322664	ATP-dependent RNA helicase Spb4	1.65	7.10259	2.10588	0.923824	yes
	SPCC1235.01	III:144335-176473	Schizosaccharomyces specific protein	105.905	447.859	2.08027	0.0478037	no
sul2	SPAC869.05c	I:5505582-5509496	plasma membrane sulfate transmembrane transporter Sul2	10.419	43.946	2.07651	0.00586422	no
	SPBC23G7.13c	II:2123086-2125438	plasma membrane urea transmembrane transporter	0.0970225	0.407111	2.06903	0.788085	no
	SPBC1683.12	II:166549-170140	carboxylic acid transmembrane transporter	20.7443	82.8718	1.99817	0.000445058	no
	SPAC212.02	I:27352-27763	Schizosaccharomyces pombe specific protein	0.838481	3.31034	1.98113	0.228632	no
	SPAPB24D3.07c	I:2947049-2959658	Schizosaccharomyces pombe specific protein	40.3699	158.931	1.97705	0.0530542	no
	SPAPB1E7.01c	I:3281385-3285778	DUF3245 nucleolar protein, conserved in fungi and plant family	0.504807	1.92177	1.92863	0.77927	no
	SPBC1348.12	II:35111-36589	DNA-binding transcription factor	13.6704	51.9894	1.92716	0.0846443	yes
pho841	SPBC1683.01	II:132352-136275	plasma membrane inorganic phosphate transmembrane transporter Pho841	71.4236	271.477	1.92636	0.000104095	no
	SPBC1105.13c	II:3517400-3536935	Schizosaccharomyces pombe specific protein	3.66601	13.9061	1.92344	0.753658	no
	SPAC750.03c	I:5562607-5563045	methyltransferase	1.3143	4.86175	1.88718	0.238959	no
sec3	SPAC17G8.12	I:2363315-2371545	exocyst complex subunit Sec3	0.78898	2.8734	1.8647	0.621591	no
egt2	SPBC660.12c	II:204404-218882	ergothioneine biosynthesis methyltransferase Egt2	52.2389	184.862	1.82325	0.12639	no
cmt1	SPBC119.03	II:717887-718991	O-methyltransferase, human COMT catechol homolog 1	38.4836	128.88	1.74371	0.0105577	no
	SPCC16A11.15c	III:895845-896879	Schizosaccharomyces specific protein	12.6162	41.9014	1.73172	0.0766983	no
	SPAPB18E9.04c	I:3968931-3985104	Schizosaccharomyces pombe specific protein, possible cell surface glycoprotein	2.8652	9.49993	1.72928	0.640012	no
yhb1	SPAC869.02c	I:5515533-5520724	nitric oxide dioxygenase Yhb1	1.92772	6.39157	1.72928	0.718453	no
	SPBC56F2.05c	II:4109969-4112903	DNA-binding transcription factor	3.57884	11.639	1.70141	0.089083	no
	SPAC22F8.05	I:4791260-4795263	alpha,alpha-trehalose-phosphate synthase	13.4292	43.1302	1.68333	0.0301574	no
dpe1	SPAC3A11.10c	I:3448124-3452853	dipeptidyl peptidase, unknown specificity, implicated in glutathione metabolism	40.5175	127.319	1.65183	0.0174509	no
	SPAC11D3.01c	I:108731-112499	Con-6 family conserved fungal protein	20.624	64.8064	1.65181	0.447539	no
oxp2	SPAC11D3.14c	I:130147-135926	5-oxoprolinase (ATP-hydrolizing)	0.0234093	0.0731805	1.64438	0.918226	no
pfl6	SPAC977.07c	I:42056-43307	cell surface glycoprotein, flocculin Pfl6	1.04007	3.23333	1.63633	0.241351	no
	SPBC1348.08c	II:22110-23529	cell surface glycoprotein, adhesion molecule	1.63968	5.09088	1.6345	0.202304	no
	SPBC1683.04	II:141284-151149	glycosyl hydrolase family 3	32.4428	98.2258	1.5982	0.0300319	no
	SPAC22F8.03c	I:4788493-4788895	Schizosaccharomyces pombe specific protein	2.82898	8.56226	1.59771	0.310382	no
	SPAC750.02c	I:5560188-5561901	transmembrane transporter	0.624687	1.86178	1.57548	0.291258	no
	SPBC16A3.02c	II:4296978-4309986	mitochondrial CH-OH group oxidoreductase, human RTN4IP1 ortholog, implicated in mitochondrial organization or tethering	45.7843	136.218	1.57299	0.301736	no
	SPAC977.03	I:33834-34272	methyltransferase	1.06978	3.1702	1.56726	0.33569	no
fzr2	SPAC13G6.08	I:187700-199231	meiotic fizzy-related APC coactivator Fzr2	0.58147	1.70807	1.55459	0.905286	no
	SPBC1198.03c	II:174821-177244	DUF4646 family conserved fungal protein	31.163	90.6857	1.54104	0.226905	no
	SPCC162.02c	III:1582583-1587560	AMP-dependent synthetase/ligase domain/Fatty acyl-coenzyme A reductase-like, NAD-binding domain, implicated in fatty acid metabolism, or amino acid metabolism	11.3265	32.9583	1.54094	0.0358752	no
ssd2	SPAC139.05	I:1027810-1044605	succinate-semialdehyde dehydrogenase	0.331233	0.960309	1.53565	0.915697	no
	SPCC191.01	III:1702341-1716374	Schizosaccharomyces specific protein	55.918	162.026	1.53484	0.149613	no
nop58	SPAC23G3.06	I:876421-878930	U3 snoRNP-associated protein Nop58	0.603579	1.72447	1.51454	0.810872	yes
	SPBC1348.04	II:12175-12750	methyltransferase	1.43043	4.08197	1.51282	0.330383	no
abo1	SPAC31G5.19	I:3022663-3032492	histone H3-H4 chaperone (ATP-dependent) Abo1	8.32229	2.85462	-1.54368	0.789008	no
cbm1	SPAC2E1P3.05c	I:2931621-2937278	fungal cellulose binding domain protein	155.363	49.346	-1.65464	0.0387206	no
pud1	SPAC4C5.01	I:1191106-1195180	pseudouridine-5'-phosphatase Pud1	38.7594	11.5373	-1.74825	0.3297	yes
	SPBC115.03	II:633723-636336	gfo/idh/mocA family oxidoreductase	2.31153	0.63727	-1.85887	0.10383	?
dtd1	SPAC8C9.05	I:3649372-3654875	D-Tyr-tRNA deacylase Dtd1	35.9233	8.95559	-2.00406	0.879827	yes
	SPAC186.06	I:5542024-5543031	phenazine biosynthesis PhzF protein family	2.19136	0.534151	-2.03651	0.211109	no
	SPAC27F1.10	I:4325962-4326914	Schizosaccharomyces pombe specific protein	0.138272	0.0284012	-2.28348	0.829574	no
	SPAC212.04c	I:21380-23050	S. pombe specific DUF999 family protein 1	3.87148	0.767524	-2.3346	0.103033	yes
	SPAC513.04	I:2913402-2913705	Schizosaccharomyces pombe specific protein	1.60245	0.270246	-2.56793	0.20837	no
atg16	SPBC405.05	II:3145382-3149910	autophagy associated protein Atg16	5.62161	0.887744	-2.66277	0.820333	no
gdt1	SPAC186.05c	I:5540031-5541502	Golgi calcium and manganese antiporter Gdt1	1.55991	0.158429	-3.29955	0.059531	no

## Sheet: Selected genes with GO
Table S4. Protein-coding target genes of cwf14*. The majority of genes do not contain introns (black letters)(genes containing introns are marked in green letters).(*[17];** PomBase, [30]; WT:wild type).
Gene	Gene ID	Locus	Function	WT	cwf14∆	log2(fold_change)	p_value	Presence of intron **	GO category**
	SPBPB21E7.10	II:61361-63086	Schizosaccharomyces specific protein	0.113946	5.00447	5.4568	0.297547	yes	-
	SPBPB21E7.11	II:61361-63086	Schizosaccharomyces pombe specific protein	0.798909	31.2203	5.20424	0.0493429	yes	-
	SPCC191.10	III:1721176-1722876	Schizosaccharomyces pombe specific protein	0.143026	5.23301	5.19329	0.0171728	no	-
	SPBC83.19c	II:1541451-1541903	Schizosaccharomyces pombe specific protein	0.24378	7.98644	5.0339	0.00469952	no	-
	SPAC977.06	I:39415-40072	S. pombe specific DUF999 family protein 3	0.0598418	1.88367	4.97625	0.0186222	yes	-
	SPCC737.04	III:1886994-1894483	UPF0300 family protein 6	10.5276	238.966	4.50455	0.0580318	no	-
	SPAC3G6.07	I:5392190-5392898	Schizosaccharomyces specific protein	0.240482	3.18552	3.72753	0.0424562	no	-
ftm3	SPAC750.04c	I:5564210-5564651	sub-telomeric 5Tm protein family Ftm3	0.422739	4.18237	3.30648	0.0711167	no	-
	SPCPB16A4.06c	III:956011-959188	Schizosaccharomyces specific protein	4.89721	47.0004	3.26264	0.0192628	no	-
	SPCC757.06	III:50291-59090	Schizosaccharomyces pombe specific protein, similar to a region of alpha-galactosidase	0.21146	1.79969	3.0893	0.912967	yes	-
	SPAC32A11.02c	I:2447838-2457312	DUF4449 family conserved fungal protein, involved in cell-cell communication in N. crassa	19.3126	157.881	3.03123	4.49984e-05	no	-
smp4	SPCPB16A4.07	III:955170-955906	Stm1/Oga1 family protein Smp4	4.72716	36.5769	2.95189	0.00917934	?	-
ftm6	SPBC1348.03	II:10568-11351	sub-telomeric 5Tm protein family Ftm6	0.263413	1.79946	2.77216	0.122636	no	-
	SPCC569.02c	III:2432504-2433573	S. pombe specific UPF0321 family protein 2	0.188362	1.02232	2.44027	0.667699	no	-
	SPAC27D7.11c	I:4528409-4532754	But2 family protein, similar to cell surface molecules	37.9896	171.832	2.17732	0.000109902	no	-
	SPCC1235.01	III:144335-176473	Schizosaccharomyces specific protein	105.905	447.859	2.08027	0.0478037	no	-
	SPAC212.02	I:27352-27763	Schizosaccharomyces pombe specific protein	0.838481	3.31034	1.98113	0.228632	no	-
	SPAPB24D3.07c	I:2947049-2959658	Schizosaccharomyces pombe specific protein	40.3699	158.931	1.97705	0.0530542	no	-
	SPCC191.01	III:1702341-1716374	Schizosaccharomyces specific protein	55.918	162.026	1.53484	0.149613	no	-
	SPBPB2B2.18	II:4502691-4505257	conserved fungal protein	0.159516	11.1651	6.12914	0.683349	yes	-
bbc1	SPAC23A1.17	I:4106633-4133498	WIP family cytoskeletal protein Bbc1	17.4667	953.992	5.7713	0.943155	no	actin cytoskeleton organization (GO:0030036)
hsp104	SPBC16D10.08c	II:3612264-3615320	heat shock protein, disaggregase Hsp104	44.8257	358.611	3.00002	6.95446e-09	no	ATP hydrolysis activity (GO:0016887)
abo1	SPAC31G5.19	I:3022663-3032492	histone H3-H4 chaperone (ATP-dependent) Abo1	8.32229	2.85462	-1.54368	0.789008	no	ATP hydrolysis activity (GO:0016887)
hry1	SPAC869.06c	I:5502414-5503919	HHE domain cation binding protein	3.64398	68.7106	4.23695	0.000742692	no	cation binding (GO:0043169)
pfl6	SPAC977.07c	I:42056-43307	cell surface glycoprotein, flocculin Pfl6	1.04007	3.23333	1.63633	0.241351	no	cell adhesion mediator activity (GO:0098631)
	SPBC1348.08c	II:22110-23529	cell surface glycoprotein, adhesion molecule	1.63968	5.09088	1.6345	0.202304	no	cell adhesion mediator activity (GO:0098631)
	SPAPB18E9.04c	I:3968931-3985104	Schizosaccharomyces pombe specific protein, possible cell surface glycoprotein	2.8652	9.49993	1.72928	0.640012	no	cell surface (GO:0009986)
psu2	SPBC2G2.17c	II:3464693-3487915	cell wall beta-glucosidase Psu2	0.0217714	0.698232	5.0032	0.930975	no	cell wall organization or biogenesis
	SPBC19C7.04c	II:2802232-2828674	DUF2406 family conserved fungal protein	29.9696	1459.6	5.60593	0.373806	no	cell wall organization or biogenesis (GO:0071554)
cbm1	SPAC2E1P3.05c	I:2931621-2937278	fungal cellulose binding domain protein	155.363	49.346	-1.65464	0.0387206	no	cellulose binding (GO:0030248)
	SPAC11D3.04c	I:112513-120309	polyketide cyclase SnoaL-like domain protein	1.02362	11.1066	3.43966	0.810519	no	cyclase activity (GO:0009975)
ddr48	SPAC23H3.15c	I:2516052-2529986	DNA damage-responsive protein Ddr48	0.0246969	2.16396	6.4532	0.801656	no	cytosol (GO:0005829)
	SPBPB2B2.15	II:4496372-4496984	Velum formation protein 1-like conserved fungal family	0.347098	8.24506	4.57011	0.00536783	no	cytosol (GO:0005829)
	SPBC1348.06c	II:15980-16592	Velum formation protein 1-like conserved fungal family	0.347098	8.21501	4.56485	0.00542998	no	cytosol (GO:0005829)
	SPBPB2B2.08	II:4475952-4476674	conserved fungal protein	0.719013	6.3412	3.14067	0.0384641	no	cytosol (GO:0005829)
	SPCC16A11.15c	III:895845-896879	Schizosaccharomyces specific protein	12.6162	41.9014	1.73172	0.0766983	no	cytosol (GO:0005829)
	SPAC11D3.01c	I:108731-112499	Con-6 family conserved fungal protein	20.624	64.8064	1.65181	0.447539	no	cytosol (GO:0005829)
	SPAC22F8.03c	I:4788493-4788895	Schizosaccharomyces pombe specific protein	2.82898	8.56226	1.59771	0.310382	no	cytosol (GO:0005829)
	SPBC1198.03c	II:174821-177244	DUF4646 family conserved fungal protein	31.163	90.6857	1.54104	0.226905	no	cytosol (GO:0005829)
	SPAC27F1.10	I:4325962-4326914	Schizosaccharomyces pombe specific protein	0.138272	0.0284012	-2.28348	0.829574	no	cytosol (GO:0005829)
	SPBC1348.12	II:35111-36589	DNA-binding transcription factor	13.6704	51.9894	1.92716	0.0846443	yes	DNA-binding transcription factor activity (GO:0003700)
	SPCC18.03	III:1940335-1959797	shuttle craft like transcriptional repressor/ubiquitin-protein ligase E3	1.54796	6.95227	2.16712	0.903378	no	DNA-binding transcription factor activity (GO:0003700)
	SPBC56F2.05c	II:4109969-4112903	DNA-binding transcription factor	3.57884	11.639	1.70141	0.089083	no	DNA-binding transcription factor activity (GO:0003700)
ftm2	SPAC977.02	I:31076-33385	sub-telomeric 5Tm protein family Ftm2	0.379778	6.53391	4.10472	0.294716	no	endomembrane system (GO:0012505)
ftm7	SPBPB2B2.17c	II:4501955-4502396	sub-telomeric 5Tm protein family Ftm7	0.44646	4.7633	3.41536	0.0605533	no	endomembrane system (GO:0012505)
	SPBC1105.13c	II:3517400-3536935	Schizosaccharomyces pombe specific protein	3.66601	13.9061	1.92344	0.753658	no	endoplasmic reticulum (GO:0005783)
	SPAC977.05c	I:35767-36382	Velum formation protein 1-like conserved fungal family	0.301369	7.61188	4.65865	0.00518812	no	endoplasmic reticulum (GO:0005783)
	SPBPB2B2.07c	II:4474144-4474931	S. pombe specific DUF999 protein family 7	0.314794	2.34104	2.89467	0.0962605	yes	endoplasmic reticulum (GO:0005783)
	SPAC212.04c	I:21380-23050	S. pombe specific DUF999 family protein 1	3.87148	0.767524	-2.3346	0.103033	yes	endoplasmic reticulum (GO:0005783)
	SPAC31A2.10	I:405581-410068	Ran GTPase binding protein	0.751839	4.51285	2.58554	0.771195	yes	enzyme regulator activity (GO:0030234)
fzr2	SPAC13G6.08	I:187700-199231	meiotic fizzy-related APC coactivator Fzr2	0.58147	1.70807	1.55459	0.905286	no	enzyme regulator activity (GO:0030234)
	SPBC1683.04	II:141284-151149	glycosyl hydrolase family 3	32.4428	98.2258	1.5982	0.0300319	no	hydrolase activity, acting on glycosyl bonds (GO:0016798)
	SPAC23C11.06c	I:2140261-2144549	vacuolar membrane hydrolase, implicted in protein catabolism or lipid metabolism	0.516992	5.18347	3.3257	0.708202	no	hydrolase activity (GO:0016787)
	SPAC869.04	I:5511136-5512369	formamidase-like protein, implicated in cellular detoxification	0.0161117	2.65882	7.36653	0.000144774	no	hydrolase activity, acting on carbon-nitrogen (but not peptide) bonds (GO:0016810)
	SPAC869.01	I:5521274-5523181	hydrolase activity, implicated in cellular detoxification	0.204346	3.23733	3.98572	0.00543413	no	hydrolase activity, acting on carbon-nitrogen (but not peptide) bonds (GO:0016810)
oxp2	SPAC11D3.14c	I:130147-135926	5-oxoprolinase (ATP-hydrolizing)	0.0234093	0.0731805	1.64438	0.918226	no	hydrolase activity, acting on carbon-nitrogen (but not peptide) bonds (GO:0016810)
duf89	SPCC1393.13	III:821046-836506	cobalt/nickel-dependent phosphatase Duf89	0.127734	3.037	4.57143	0.757648	yes	hydrolase activity, acting on ester bonds (GO:0016788)
efn1	SPBPB2B2.06c	II:4469017-4471207	extracellular 5'-nucleotidase, human NT5E family	0.550722	2.52093	2.19456	0.105035	no	hydrolase activity, acting on ester bonds (GO:0016788)
pud1	SPAC4C5.01	I:1191106-1195180	pseudouridine-5'-phosphatase Pud1	38.7594	11.5373	-1.74825	0.3297	yes	hydrolase activity, acting on ester bonds (GO:0016788)
dtd1	SPAC8C9.05	I:3649372-3654875	D-Tyr-tRNA deacylase Dtd1	35.9233	8.95559	-2.00406	0.879827	yes	hydrolase activity, acting on ester bonds (GO:0016788)
urh1	SPBC1683.06c	II:151489-159805	uridine ribohydrolase Urh1	8.56303	69.6313	3.02354	0.00557981	no	hydrolase activity, acting on glycosyl bonds (GO:0016798)
	SPBC1683.02	II:136621-140377	adenine deaminase	5.04455	34.6306	2.77925	0.149814	no	hydrolase activity, acting on glycosyl bonds (GO:0016798)
spb4	SPBC24C6.02	II:2320335-2322664	ATP-dependent RNA helicase Spb4	1.65	7.10259	2.10588	0.923824	yes	isomerase activity (GO:0016853)
	SPAC186.06	I:5542024-5543031	phenazine biosynthesis PhzF protein family	2.19136	0.534151	-2.03651	0.211109	no	isomerase activity (GO:0016853)
	SPCC162.02c	III:1582583-1587560	AMP-dependent synthetase/ligase domain/Fatty acyl-coenzyme A reductase-like, NAD-binding domain, implicated in fatty acid metabolism, or amino acid metabolism	11.3265	32.9583	1.54094	0.0358752	no	ligase activity (GO:0016874)
sec3	SPAC17G8.12	I:2363315-2371545	exocyst complex subunit Sec3	0.78898	2.8734	1.8647	0.621591	no	lipid binding (GO:0008289)
icl1	SPBC1683.11c	II:166549-170140	isocitrate lyase Icl1	1.08291	4.74168	2.13048	0.453599	no	lyase activity (GO:0016829)
egt2	SPBC660.12c	II:204404-218882	ergothioneine biosynthesis methyltransferase Egt2	52.2389	184.862	1.82325	0.12639	no	lyase activity (GO:0016829)
mra2	SPBC3H7.08c	II:1868837-1876846	mitochondrial conserved fungal membrane protein, mitochondrial respiratory complex/ ATP synthase assembly protein Mra2	0.972253	4.59741	2.24142	0.88502	yes	mitochondrion organization (GO:0007005)
	SPAC513.04	I:2913402-2913705	Schizosaccharomyces pombe specific protein	1.60245	0.270246	-2.56793	0.20837	no	mitochondrion (GO:0005739)
wwm3	SPBC660.05	II:202256-203623	WW domain containing conserved fungal protein Wwm3	0.881512	48.4363	5.77997	6.77873e-07	no	nucleus (GO:0005634)
wwm2	SPBC660.06	II:204404-218882	WW domain containing conserved fungal protein Wwm2	63.0543	480.988	2.93133	0.011658	no	nucleus (GO:0005634)
	SPAPB1E7.01c	I:3281385-3285778	DUF3245 nucleolar protein, conserved in fungi and plant family	0.504807	1.92177	1.92863	0.77927	no	nucleus (GO:0005634)
ayr2	SPAC977.08	I:44643-45468	1-acyl DHAP reductase Ayr2	0.0761295	0.846963	3.47577	0.077229	no	oxidoreductase activity (GO:0016491)
	SPBC1348.09	II:24915-25626	short chain dehydrogenase, implicated in cellular detoxification	0.100877	0.943951	3.22612	0.0951962	no	oxidoreductase activity (GO:0016491)
	SPBC725.03	II:1206966-1208271	pyridoxamine 5'-phosphate oxidase	11.0116	90.362	3.0367	6.01743e-05	no	oxidoreductase activity (GO:0016491)
	SPAPB1A11.03	I:2984438-2992231	FMN-dependent alpha-hydroxy acid dehydrogenase	0.0830992	0.600396	2.85301	0.873411	no	oxidoreductase activity (GO:0016491)
	SPCC4B3.06c	III:1158062-1166231	NADPH-dependent FMN reductase	0.0679107	0.476672	2.81129	0.915911	no	oxidoreductase activity (GO:0016491)
	SPAC750.08c	I:5578446-5579133	NAD-dependent malic enzyme (predicted), partial	4.10207	25.6866	2.64659	0.0188608	no	oxidoreductase activity (GO:0016491)
	SPAC19G12.09	I:4059754-4070968	NADH/NADPH-dependent indole-3-acetaldehyde reductase, implicated in cellular detoxification	47.6367	228.817	2.26405	0.705133	no	oxidoreductase activity (GO:0016491)
	SPCC663.08c	III:1646644-1649005	short chain dehydrogenase, unknown specificity	17.6113	82.1281	2.22137	0.0109257	no	oxidoreductase activity (GO:0016491)
pxp2	SPBC17D11.03c	II:3303291-3313029	carboxymuconolactone decarboxylase-like protein, Pxp2	1.41887	6.27257	2.14431	0.767105	yes	oxidoreductase activity (GO:0016491)
yhb1	SPAC869.02c	I:5515533-5520724	nitric oxide dioxygenase Yhb1	1.92772	6.39157	1.72928	0.718453	no	oxidoreductase activity (GO:0016491)
	SPBC16A3.02c	II:4296978-4309986	mitochondrial CH-OH group oxidoreductase, human RTN4IP1 ortholog, implicated in mitochondrial organization or tethering	45.7843	136.218	1.57299	0.301736	no	oxidoreductase activity (GO:0016491)
ssd2	SPAC139.05	I:1027810-1044605	succinate-semialdehyde dehydrogenase	0.331233	0.960309	1.53565	0.915697	no	oxidoreductase activity (GO:0016491)
	SPBC115.03	II:633723-636336	gfo/idh/mocA family oxidoreductase	2.31153	0.63727	-1.85887	0.10383	?	oxidoreductase activity (GO:0016491)
dpe1	SPAC3A11.10c	I:3448124-3452853	dipeptidyl peptidase, unknown specificity, implicated in glutathione metabolism	40.5175	127.319	1.65183	0.0174509	no	peptidase activity (GO:0008233)
	SPAC977.18	I:31076-33385	conserved fungal protein	1.1396	9.73543	3.09471	0.0930064	yes	plasma membrane (GO:0005886)
fub2	SPBP4G3.03	II:4453053-4454737	PI31 proteasome regulator Fub2	0.101895	0.632375	2.6337	0.666691	no	protein catabolic process (GO:0030163)
rtc3	SPBC21C3.19	II:3829960-3837724	SBDS family protein Rtc3	38.0443	539.174	3.825	9.82252e-05	no	ribosome biogenesis (GO:0042254)
nop58	SPAC23G3.06	I:876421-878930	U3 snoRNP-associated protein Nop58	0.603579	1.72447	1.51454	0.810872	yes	snoRNA binding (GO:0030515)
cca1	SPAC1093.04c	I:4613442-4619391	CTP 3'-tRNA nucleotidyltransferase Cca1	0.208214	1.26369	2.6015	0.884163	yes	nucleotidyltransferase activity (GO:0016779)
	SPAC22F8.05	I:4791260-4795263	alpha,alpha-trehalose-phosphate synthase	13.4292	43.1302	1.68333	0.0301574	no	glycosyltransferase activity (GO:0016757)
mpe1	SPBP8B7.15c	II:3659609-3665445	mRNA cleavage ubiquitin-protein ligase E3 Mpe1	0.224378	1.85399	3.04663	0.289197	?	acyltransferase activity (GO:0016746)
atg16	SPBC405.05	II:3145382-3149910	autophagy associated protein Atg16	5.62161	0.887744	-2.66277	0.820333	no	acyltransferase activity (GO:0016746)
cdh1	SPBC336.02	II:2729014-2738750	18S rRNA dimethylase Cdh1	2.23567	10.3711	2.21378	0.870317	yes	transferase activity, transferring one-carbon groups (GO:0016741)
	SPBC460.02c	AB325691:7314-10255	translation elongation factor, glutathione S-transferase	20.0092	104.543	2.38536	0.14119	yes	transferase activity, transferring alkyl or aryl (other than methyl) groups (GO:0016765)
cmt2	SPBPB21E7.04c	II:64486-66274	O-methyltransferase, human COMT catechol homolog 2	1.60174	233.37	7.18684	2.24061e-09	no	transferase activity, transferring one-carbon groups (GO:0016741)
trm141	SPBC3H7.11	II:1861540-1868333	tRNA(Ser) residue 32 (cytosine-3-)-methyltransferase Trm141	0.126704	2.461	4.27972	0.898223	yes	transferase activity, transferring one-carbon groups (GO:0016741)
	SPAC750.03c	I:5562607-5563045	methyltransferase	1.3143	4.86175	1.88718	0.238959	no	transferase activity, transferring one-carbon groups (GO:0016741)
cmt1	SPBC119.03	II:717887-718991	O-methyltransferase, human COMT catechol homolog 1	38.4836	128.88	1.74371	0.0105577	no	transferase activity, transferring one-carbon groups (GO:0016741)
	SPAC977.03	I:33834-34272	methyltransferase	1.06978	3.1702	1.56726	0.33569	no	transferase activity, transferring one-carbon groups (GO:0016741)
	SPBC1348.04	II:12175-12750	methyltransferase	1.43043	4.08197	1.51282	0.330383	no	transferase activity, transferring one-carbon groups (GO:0016741)
	SPAC869.03c	I:5512756-5514865	plasma membrane urea transmembrane transporter	0.415846	6.62425	3.99364	0.00290401	no	transmembrane transporter activity (GO:0022857)
	SPBPB8B6.02c	II:44693-46836	plasma membrane urea transmembrane transporter	0.299601	3.98605	3.73384	0.00951653	no	transmembrane transporter activity (GO:0022857)
	SPCC794.04c	III:248210-252103	transmembrane transporter	2.55144	20.8879	3.03328	0.00227394	no	transmembrane transporter activity (GO:0022857)
sul2	SPAC869.05c	I:5505582-5509496	plasma membrane sulfate transmembrane transporter Sul2	10.419	43.946	2.07651	0.00586422	no	transmembrane transporter activity (GO:0022857)
	SPBC23G7.13c	II:2123086-2125438	plasma membrane urea transmembrane transporter	0.0970225	0.407111	2.06903	0.788085	no	transmembrane transporter activity (GO:0022857)
pho841	SPBC1683.01	II:132352-136275	plasma membrane inorganic phosphate transmembrane transporter Pho841	71.4236	271.477	1.92636	0.000104095	no	transmembrane transporter activity (GO:0022857)
	SPAC750.02c	I:5560188-5561901	transmembrane transporter	0.624687	1.86178	1.57548	0.291258	no	transmembrane transporter activity (GO:0022857)
gdt1	SPAC186.05c	I:5540031-5541502	Golgi calcium and manganese antiporter Gdt1	1.55991	0.158429	-3.29955	0.059531	no	transmembrane transporter activity (GO:0022857)
	SPBC1683.12	II:166549-170140	carboxylic acid transmembrane transporter	20.7443	82.8718	1.99817	0.000445058	no	transmembrane transporter activity (GO:0022857)
erp2	SPAC17A5.08	I:1767371-1772023	COPII-coated vesicle component Erp2/3/4	1.54082	8.76277	2.50769	0.862274	?	vesicle-mediated transport (GO:0016192)
	SPBC1348.07	II:19394-20606	S. pombe specific DUF999 protein family 6	0.852163	4.62068	2.4389	0.0916037	yes	vacuole (GO:0005773)
moh1	SPAPJ691.02	I:5187646-5189187	yippee-like protein	2.94037	14.8257	2.33403	0.0445122	no	zinc ion binding (GO:0008270)
	SPAC4A8.14	I:2576258-2578100	ribose-phosphate pyrophosphokinase	0.539274	8.44709	3.96936	0.872051	yes	ribose phosphate diphosphokinase activity (GO:0004749)
	SPAC3H5.11	I:3412268-3415153	NAD/NADH kinase	1.10513	6.28706	2.50817	0.980812	yes	kinase activity (GO:0016301)
